# Supplementary material for: Full Regio- and Stereoselective Protocol for the Synthesis of New Nicotinoids via Cycloaddition Processes with the Participation of Trans-Substituted Nitroethenes: Comprehensive Experimental and MEDT Study
Source: Molecules. 2023 Apr 17;28(8):3535. doi: 10.3390/molecules28083535 (PMC10142438; doi:10.3390/molecules28083535)
Supplement: Supplementary file 1 [file molecules-28-03535-s001.zip]

Archive with 1 entries (1 files):
- molecules-2331237-supplementary.pdf
